# Supplementary material for: Bayesian uncertainty analysis for complex systems biology models: emulation, global parameter searches and evaluation of gene functions
Source: BMC Syst Biol. 2018 Jan 2;12:1. doi: 10.1186/s12918-017-0484-3 (PMC5748965; doi:10.1186/s12918-017-0484-3)
Supplement: Supplementary file 1 — R code to reproduce the 1D example model output, discrepancy, emulation and history matching plots of Figs. 1, 2, 4, and 5 respectively. (R 11 kb) [file 12918_2017_484_MOESM1_ESM.r]

##################################################################################################
##############     Simple 1D Example of a Bio-model output and history matching     ##############
##################################################################################################

##################################################################################################
# Code to reproduce the 1D example plots (and more) in the paper entitled "Bayesian uncertainty 
# analysis for complex systems biology models: emulation, global parameter searches and evaluation 
# of gene functions.", Vernon, Liu, et. al. Submitted to BMC Systems Biology.
##################################################################################################


# Take simple exponential growth model
exp_growth <- function(k_1,t){
	exp(k_1 * t)
}


### simple plot function to draw several sequential plots of model output over time ###
plot_simple_t <- function(p=1,len_kseq=5){
	
tseq <- seq(0,5,len=101)
kseq <- seq(0.1,0.5,len=len_kseq)
cseq <- rainbow(length(kseq))	
	
if(p==1 & p<7) {
	i=round(4/5*length(kseq))
	plot(tseq,exp_growth(k_1=kseq[i],t=tseq),ty="l",lwd=2.5,col=cseq[i],ylim=c(0.5,8),xlab="Time t",ylab="Concentration of f(x,t)")
	legend("topleft",legend=paste("x =",round(kseq[i],3)),lty=1,lwd=2.5,col=cseq[i])
	}
if(p>=2 & p<7) {	
	plot(tseq,exp_growth(k_1=0.1,t=tseq),ty="n",ylim=c(0.5,8),xlab="Time t",ylab=expression("Concentration of "*f[t]*(x)))
	for(i in 1:length(kseq)) lines(tseq,exp_growth(k_1=kseq[i],t=tseq),col=cseq[i],lwd=2.5)
	if(length(kseq)<16) legend("topleft",legend=paste("x =",round(kseq,3)),lty=1,lwd=2.5,col=cseq)
	}
if(p>=3 & p<7) abline(v=3.5,lty=2,lw=1.5)
if(p>=4 & p<7) points(3.5,3.2,pch=16,cex=1.5)
if(p>=5 & p<7) arrows(3.5,2.95,3.5,3.45,length=0.06,angle=90,code=3,lwd=4)
if(p>=6 & p<7) {
	for(i in 1:length(kseq)) points(3.5,exp_growth(k_1=kseq[i],t=3.5),pch=16,col=cseq[i],cex=1.5)
	arrows(3.5,2.95,3.5,3.45,length=0.06,angle=90,code=3,lwd=4)
	points(3.5,3.2,pch=16,cex=1.5)
	}
if(p==7){
	plot(tseq,exp_growth(k_1=0.1,t=tseq),ty="n",ylim=c(0.5,8),xlab="Time t",ylab=expression("Concentration of "*f[t]*(x)))
	abline(v=3.5,lty=2,lw=1.5)
	for(i in 1:length(kseq)) points(3.5,exp_growth(k_1=kseq[i],t=3.5),pch=16,col=cseq[i],cex=1.5)
	if(length(kseq)<16) legend("topleft",legend=paste("x =",round(kseq,3)),lty=1,lwd=2.5,col=cseq)
	points(3.5,3.2,pch=16,cex=1.5)
	arrows(3.5,2.95,3.5,3.45,length=0.06,angle=90,code=3,lwd=4)
	}
}


### simple plot function to draw several sequential plots of model output now against input (rate) parameter x ###
plot_simple_k <- function(j=1,len_kseq=5){
	
t_meas <- 3.5							# time of measurement
kseq <- seq(0.1,0.5,len=len_kseq)		# location of points
kseq_ex <- seq(0.07,0.53,len=301)
cseq <- rainbow(length(kseq))	
obs <- 3.2								# observation data 
ysd <- abs(diff(c(2.95,3.45))/6)		# observation error

if(j>=1 & j<=3){
	plot(kseq_ex,exp_growth(k_1=kseq_ex,t=t_meas),ty="l",lwd=1.5,lty=2,xlab="Rate Parameter Value x",
	ylab=expression("Concentration of "*f["t=3.5"]*(x)))
	points(kseq,exp_growth(k_1=kseq,t=t_meas),pch=16,cex=1.5,col=cseq)
	}
	
if(j>=2 & j<=3) abline(h=3.2,lwd=2.5)
if(j==3) abline(h=c(2.95,3.45),lty=2,lwd=1.5)

if(j==4) {
	plot(kseq_ex,exp_growth(k_1=kseq_ex,t=t_meas),ty="l",col=6,lwd=2.5,lty=1,xlab="Rate Parameter Value x",
	ylab=expression("Concentration of "*f["t=3.5"]*(x)))
	abline(h=3.2,lwd=2.5)
	abline(h=c(2.95,3.45),lty=2,lwd=1.5)
	}
if(j>=5 & j<=7) {
	plot(kseq_ex,exp_growth(k_1=kseq_ex,t=t_meas),ty="l",col=6,lwd=2.5,lty=1,xlab="Rate Parameter Value x",
	ylab=expression("Concentration of "*f["t=3.5"]*(x)))
	abline(h=3.2,lwd=2.5)
	}
if(j>=6 & j<=7) {
	x_inv <- log(3.2)/t_meas
	lines(rep(x_inv,2),c(3.2,0),lwd=2.5)
	}
if(j==7) {
	polygon( c(min(kseq_ex),min(kseq_ex),max(kseq_ex),max(kseq_ex),min(kseq_ex)), c(1,1.2,1.2,1,1),col=2,border=NA)
	lines(rep(x_inv,2),c(1,1.2),col=rainbow(2,st=1.8/6,en=1.8001/6),lwd=6)	
	}

if(j>=8 & j<=9) {
	plot(kseq_ex,exp_growth(k_1=kseq_ex,t=t_meas),ty="l",col=6,lwd=2.5,lty=1,xlab="Rate Parameter Value x",
	ylab=expression("Concentration of "*f["t=3.5"]*(x)))
	abline(h=3.2,lwd=2.5)
	abline(h=c(2.95,3.45),lty=2,lwd=1.5)
	}
if(j>=9) {
	x_inv <- log(3.2)/t_meas
	x_inv_ers <- log(c(2.95,3.45))/t_meas
	
	imp <- abs(exp_growth(k_1=kseq_ex,t=t_meas) - obs)/(ysd)			# implausibility based on runs 
	ord <- rev(order(imp))
	oimp <- imp[ord]
	oBPoints <- kseq_ex[ord]
	ndiv <- 7
	lev <- c(-Inf,1.8,2,2.2,2.5,2.75,3,Inf)							# implausibility levels
	cols <- rev(rainbow(ndiv,sta=0/6,en=2/6))[cut(oimp,lev,label=F)]
	}
if(j==9) {
	lines(rep(x_inv_ers[1],2),c(2.95,0),lwd=2.5,lty=2)
	lines(rep(x_inv_ers[2],2),c(3.45,0),lwd=2.5,lty=2)
	points(oBPoints,rep(1.12,length(oBPoints)),col=cols,pch=15,cex=2)	
	}
	
if(j==10) {
	plot(kseq_ex,exp_growth(k_1=kseq_ex,t=t_meas),ty="l",col=6,lwd=2.5,lty=1,xlab="Rate Parameter Value x",
	ylab=expression("Concentration of "*f["t=3.5"]*(x)))
	abline(h=3.2,lwd=2.5)
	abline(h=c(2.95,3.45),lty=2,lwd=1.5)
	points(oBPoints,rep(1.12,length(oBPoints)),col=cols,pch=15,cex=2)	
	}
if(j==11) {
	md <- 0.2
	plot(kseq_ex,exp_growth(k_1=kseq_ex,t=t_meas),ty="l",col=6,lwd=2.5,lty=1,xlab="Rate Parameter Value x",
	ylab=expression("Concentration of "*f["t=3.5"]*(x)))
	lines(kseq_ex,md+exp_growth(k_1=kseq_ex,t=t_meas),lty=2,col=6,lwd=1.5)
	lines(kseq_ex,-md+exp_growth(k_1=kseq_ex,t=t_meas),lty=2,col=6,lwd=1.5)
	abline(h=3.2,lwd=2.5)
	abline(h=c(2.95,3.45),lty=2,lwd=1.5)
	
	imp <- abs(exp_growth(k_1=kseq_ex,t=t_meas) - obs)/sqrt(ysd^2 + (md/3)^2)	# implausibility based on runs 
	ord <- rev(order(imp))
	oimp <- imp[ord]
	oBPoints <- kseq_ex[ord]
	ndiv <- 7
	lev <- c(-Inf,1.8,2,2.2,2.5,2.75,3,Inf)										# implausibility levels
	cols <- rev(rainbow(ndiv,sta=0/6,en=2/6))[cut(oimp,lev,label=F)]
	points(oBPoints,rep(1.12,length(oBPoints)),col=cols,pch=15,cex=2)	
	
	}
}


library(pdist)

### Basic emulator with no mean function ###
simple_GP_emulator <- function(x1,D,xp,prior_exp=0,theta=1,sigma,nugget=0.1,nu=5/2,just_var=0){
 							
	x1 <- t(t(x1)/theta)				# rescale inputs by correlation length theta
	xp <- t(t(xp)/theta)				# rescale prediction inputs by correlation length theta
	
	Cmat <- function(d) sigma^2 * exp(-d^2) * (1-nugget)			# exponential structure
	# Cmat <- function(d) return( Matern(d, range = 1, nu= 3/2, phi=sigma^2) * (1-nugget))		# Matern structure

	covBD <- Cmat( as.matrix(pdist(xp,x1)) )
	varD  <- Cmat( as.matrix(dist(x1)) ) + diag(sigma^2*nugget,nrow=nrow(x1))			# small nugget included for comp stability
	varB  <- Cmat( as.matrix(dist(xp)) ) + diag(sigma^2*nugget,nrow=nrow(xp)) 
	EB    <- prior_exp																 
	ED 	  <- prior_exp
	
	### The Bayes Linear update equations (8) and (9) in paper ###
	ED_B  <- EB + covBD %*% solve(varD) %*% (D - ED) 
	VarD_B <- varB - covBD %*% solve(varD) %*% t(covBD)
	
	### Return results, either with full covariance matrix or just the diagonal ###
	if(just_var) return(list(ED_B,diag(VarD_B))) else 
	if(!just_var) return(list(ED_B,VarD_B))
}


### simple function to plot a 1d emulator output ###
plot_simple_emul <- function(p=1,len_kseq=5,kseq_extra=integer(0),obs=3.2,yer=c(2.95,3.45),
							 len_ke=201,sig=0.25,theta=0.08,dotscol=0,give_mean=3.5,yla1=TRUE){
	
t_meas <- 3.5						# time of measurement
cseq <- rainbow(len_kseq)	
kseq <- c( seq(0.1,0.5,len=len_kseq), kseq_extra )			# x1 = kseq, the location of known runs
len_kseq <- length(kseq)	
kseq_ex <- seq(0.07,0.53,len=len_ke)						# xp = kseq_ex, the location of new points where f(xp) are unknown
ysd <- abs(diff(yer)/6)										# observation error

if(dotscol==0) col_pt <- rev(cseq)[1] else col_pt <- dotscol

### some basic plots of runs ###
if(p==1) {
	plot(kseq_ex,exp_growth(k_1=kseq_ex,t=t_meas),ty="l",lwd=1.5,lty=2,xlab="Rate Parameter Value x",
	# ylab="Concentration of f(x,t=3.5)")
	ylab=expression("Concentration of "*f["t=3.5"]*(x)))
	points(kseq,exp_growth(k_1=kseq,t=t_meas),pch=16,cex=1.5,col=cseq)
	}
	
if(p==2) {
	plot(kseq_ex,exp_growth(k_1=kseq_ex,t=t_meas),ty="l",lwd=1.5,lty=2,xlab="Rate Parameter Value x",
	# ylab="Concentration of f(x,t=3.5)")
	ylab=expression("Concentration of "*f["t=3.5"]*(x)))
	points(kseq,exp_growth(k_1=kseq,t=t_meas),pch=16,cex=1.5,col=col_pt)
	}

if(p==3) {
	plot(kseq_ex,exp_growth(k_1=kseq_ex,t=t_meas),ty="n",lwd=1.5,lty=2,xlab="Rate Parameter Value x",
	# ylab="Concentration of f(x,t=3.5)")
	ylab=expression("Concentration of "*f["t=3.5"]*(x)))
	points(kseq,exp_growth(k_1=kseq,t=t_meas),pch=16,cex=1.5,col=col_pt)
	}

### start the simple emulator ###
if(p>=4){
	
	### perform runs of the model at input locations x1 = kseq ###
	D <- exp_growth(k_1=kseq,t=t_meas)
		
	### Use simple GP emulator for runs D at input locations x1=kseq, predicting f(x) at new points xp=kseq_ex ###
	out <- simple_GP_emulator(x1=kseq,D=D,xp=kseq_ex,prior_exp=give_mean,theta=theta,sigma=sig,nugget=10e-6,just_var=0)
	ExpB_D <- out[[1]]				# store emulator expectation E_D(f(x)): see equation (8) in paper
	VarB_D <- out[[2]]				# store emulator variance Var_D(f(x)): see equation (9) in paper
	
	### now just plot the emulator credible intervals ###
	ylab1 <- expression("Concentration of "*f["t=3.5"]*(x))
	plot(kseq_ex,exp_growth(k_1=kseq_ex,t=t_meas),ty="n",lwd=1.5,lty=2,xlab="Rate Parameter Value x",ylab=ylab1)
	lines(kseq_ex,ExpB_D,col=4)
	lines(kseq_ex,ExpB_D+3*sqrt(diag(VarB_D)),col=2)
	lines(kseq_ex,ExpB_D-3*sqrt(diag(VarB_D)),col=2)
	points(kseq,exp_growth(k_1=kseq,t=t_meas),pch=16,cex=1.5,col=col_pt)
}

### add observed data plus error bars ###
if(p>=5){
	abline(h=obs,lwd=2.5)
	abline(h=yer,lty=2,lwd=1.5)
	}
	
### now calculate and plot the implausibility as colours along the x-axis ###	
if(p>=6) {
	imp <- abs(ExpB_D - obs)/sqrt(ysd^2 + diag(VarB_D))			# calculate the implausibilities
	ord <- rev(order(imp))
	oimp <- imp[ord]
	oBPoints <- kseq_ex[ord]
	lev <- c(-Inf,1.8,2,2.3,2.7,3,5,Inf)						# implausibiliy levels
	ndiv <- 7
	cols <- rev(rainbow(ndiv,sta=0/6,en=2/6))[cut(oimp,lev,label=F)]
	points(oBPoints,rep(1.12,length(oBPoints)),col=cols,pch=15,cex=2)	# (very) simple way to colour the x-axis by implausibility 
}

}

### Now able to generate all the 1d example plots in the paper, and more. 

### do basic plots using plot_simple_t and plot_simple_k functions ###
for(p in 1:7) {plot_simple_t(p=p,len_kseq=5); readline()}
for(p in c(1:11)) {plot_simple_k(j=p,len_kseq=5); readline()}

### plot basic emulator
for(p in c(1:6)) {plot_simple_emul(p=p,len_kseq=5,obs=3.3,yer=c(3.2,3.4),sig=1.5,theta=0.14); readline()}

### add points to emulator 
plot_simple_emul(p=p,len_kseq=5,obs=3.3,yer=c(3.2,3.4),sig=1.5,theta=0.14,kseq_extra=c(0.36))
plot_simple_emul(p=p,len_kseq=5,obs=3.3,yer=c(3.2,3.4),sig=1.5,theta=0.14,kseq_extra=c(0.33,0.36))


### To reproduce figure 4, right panel, need to redefine simple exponential model to something more fun: ###
exp_growth <- function(k_1,t){
sin((k_1-0.1) * t /(0.4*3.5)*5*pi)*k_1*3			# more interesting function 
}

### now plot emulator of new sin function ###
plot_simple_emul(p=5,len_kseq=10,obs=3.3,yer=c(3.2,3.4),sig=0.6,theta=0.06,give_mean=0,dotscol=rainbow(5)[5]) 
lines(seq(0.07,0.55,len=300),exp_growth(k_1=seq(0.07,0.55,len=300),t=3.5),lwd=2)		### add true function 

### change simulator back to original
exp_growth <- function(k_1,t){
exp(k_1 * t)
}
